# Supplementary material for: Prevalence and associations of asymptomatic left ventricular systolic dysfunction in Lebanese patients with type 2 diabetes mellitus
Source: PLoS One. 2024 Sep 18;19(9):e0304801. doi: 10.1371/journal.pone.0304801 (PMC11410251; doi:10.1371/journal.pone.0304801)
Supplement: S1 Data — (XLSX) [file pone.0304801.s001.xlsx]

## Sheet: Sheet1
study number	diab duration	smoking	HTN	DYSLP	Obese	sglt2	entresto	diabt nephro	diab neuro	diab retino	hba1c	EF %	family history of CAD
1	11 years	yes	yes	yes	yes	yes	yes	yes	yes	yes	0.059	43	yes
2	2 years	stopped	yes	yes	yes	no	yes	no	no	no	0.057	37	no
3	20 years	no	yes	yes	no	yes	yes	yes	yes	yes	0.062	35	no
4	23 years	stopped	yes	yes	no	no	yes	yes	yes	yes	0.057	42	no
5	24 years	no	yes	yes	yes	yes	yes	yes	yes	yes	0.064	40	no
6	more than 25	no	yes	yes	yes	no	yes	yes	yes	yes	0.103	36	no
7	12 years	no	yes	yes	yes	yes	yes	no	yes	no	0.076	38	yes
8	21 years	no	yes	yes	yes	yes	yes	yes	yes	yes	0.058	30	yes
9	6 years	heavy smoker	yes	yes	yes	no	yes	no	yes	no	0.072	42	yes
10	22 years	stopped	yes	yes	overweight	yes	yes	no	no	no	0.074	50	yes
11	11 years	yes	yes	yes	overweight	yes	yes	yes	yes	yes	0.074	40	yes
12	33 years	no	yes	yes	yes	yes	yes	yes	yes	yes	0.081	35	no
13	14 years	no	yes	yes	yes	no	yes	yes	yes	no	0.069	40	no
14	22 years	stopped	yes	yes	overweight	yes	yes	yes	yes	yes	0.06	0.32	yes
15	2 years	stopped	yes	yes	yes	yes	yes	yes	yes	no	0.0704	41	yes
16	3 years	no	yes	yes	yes	yes	yes	yes	yes	yes	0.062	42	no
17	25 years	yes	yes	yes	yes	yes	yes	yes	yes	yes	0.072	45	yes
18	23 years	no	yes	yes	yes	no	yes	yes	yes	yes	0.067	38	yes
19	24 years	stopped	yes	yes	yes	no	yes	yes	yes	yes	0.067	38	no
20	14 years	no	yes	yes	yes	yes	no	yes	yes	no	0.0709	67	no
21	6 years	stopped	yes	yes	yes	yes	no	yes	yes	no	0.072	65	yes
22	2 years	no	yes	yes	no	no	no	no	no	no	0.053	77	no
23	3 years	yes	yes	yes	yes	yes	no	no	no	no	12,6%	61	no
24	1 year	yes	yes	yes	yes	no	no	yes	no	no	0.057	59	no
25	18 years	yes	yes	yes	no	no	no	yes	yes	yes	0.086	67	yes
26	4 years	yes	yes	yes	overweight	yes	no	yes	yes	no	0.097	60	no
27	20 years	stopped	no	yes	yes	yes	no	no	no	no	0.088	62.3	no
28	23 years	no	yes	yes	overweight	no	no	yes	yes	yes	0.118	65	no
29	10 years	yes	no	yes	overweight	no	no	no	no	no	0.058	70	yes
30	26 years	no	yes	yes	no	no	no	yes	yes	yes	0.108	66	yes
31	4 years	yes	yes	yes	yes	yes	no	no	yes	no	0.087	40	yes
32	17 years	yes	yes	yes	yes	yes	no	yes	yes	yes	0.078	60	yes
33	27 years	heavy smoker	yes	yes	no	no	no	yes	yes	yes	0.087	75	no
34	14 years	heavy smoker	yes	yes	no	yes	no	yes	yes	no	0.078	69	no
35	24 years	yes	yes	yes	yes	no	no	yes	yes	yes	0.07	55	no
36	16 years	stopped	yes	yes	no	no	no	no	yes	no	0.067	67.5	no
37	8 years	yes	yes	yes	yes	yes	no	yes	yes	no	0.0697	70	no
38	5 years	yes	yes	yes	no	yes	no	yes	yes	no	0.061	64	yes
39	9 years	yes	yes	yes	no	yes	no	yes	yes	yes	0.12	52	no
40	2 years	heavy smoker	no	no	yes	yes	no	no	no	no	0.099	64	yes
41	14 years	yes	no	yes	yes	yes	no	no	no	no	5,5%	71	yes
42	7 years	yes	yes	yes	overweight	yes	no	yes	yes	yes	0.097	52	no
43	3 years	yes	yes	yes	yes	yes	no	yes	yes	no	0.057	55	yes
44	13 years	yes	yes	yes	no	yes	no	no	yes	no	0.072	52	no
45	11 years	yes	yes	yes	yes	yes	no	yes	yes	no	0.098	38	yes
46	11 years	yes	yes	yes	yes	yes	no	yes	yes	no	0.066	52	yes
47	10 years	yes	yes	yes	yes	yes	no	yes	yes	yes	0.077	42	no
48	15 years	yes	yes	yes	yes	yes	no	yes	no	yes	0.0627	47	yes
49	19 years	no	yes	yes	overweight	yes	no	yes	yes	yes	0.076	48	no
50	7 years	yes	yes	yes	yes	yes	no	yes	yes	no	0.095	42	yes
51	15 years	yes	yes	yes	overweight	yes	no	yes	no	yes	0.118	38	yes
52	22 years	stopped	yes	yes	yes	yes	no	no	yes	no	0.064	56	yes
53	12 years	no	yes	yes	yes	yes	no	yes	yes	yes	0.077	43	no
54	18 years	yes	no	yes	overweight	yes	no	yes	yes	not known	0.055	60	yes
55	13 years	yes	yes	yes	no	yes	no	yes	yes	no	0.066	65	yes
56	15 years	no	yes	yes	yes	yes	no	yes	yes	yes	0.0646	40	yes
57	5 years	yes	no	yes	yes	yes	no	yes	yes	no	0.066	51	yes
58	13 years	yes	yes	yes	overweight	yes	no	yes	yes	no	0.078	46	yes
59	34 years	no	yes	yes	no	yes	no	no	yes	no	0.068	42	yes
60	11 years	no	yes	yes	no	yes	no	yes	yes	no	0.075	43	no
61	5 years	no	yes	yes	yes	yes	no	no	yes	no	0.073	65	no
62	11 years	no	yes	yes	yes	yes	no	yes	yes	no	0.062	54	yes
63	5 years	yes	yes	yes	yes	yes	no	yes	yes	no	0.062	56	yes
64	19 years	no	yes	yes	yes	yes	no	no	yes	no	0.088	46	yes
65	22 years	yes	yes	yes	overweight	no	no	yes	yes	no	0.0645	40	no
66	17 years	no	no	yes	yes	yes	no	yes	yes	yes	0.083	43	yes
67	8 years	yes	no	yes	yes	yes	no	yes	yes	no	0.079	51	yes
68	19 years	no	yes	yes	yes	yes	no	yes	no	no	0.056	60	no
69	14 years	yes	no	yes	no	yes	no	yes	yes	no	0.085	52	yes
70	16 years	no	yes	yes	no	yes	no	yes	no	no	0.0667	55	yes
71	24 years	no	yes	yes	yes	yes	no	yes	yes	no	0.092	42	yes
72	13 years	stopped	yes	yes	yes	yes	no	yes	yes	yes	0.088	43	yes
73	27 years	no	yes	yes	yes	yes	no	yes	no	no	0.077	54	yes
74	19 years	yes	no	yes	yes	yes	no	no	yes	no	0.069	70	yes
75	8 years	no	yes	yes	no	no	no	no	yes	no	0.075	55	yes
76	32 years	no	yes	yes	no	yes	no	no	yes	no	0.069	62	yes
77	8 years	heavy smoker	yes	yes	overweight	yes	no	no	yes	no	0.062	70	yes
78	20 years	no	yes	yes	no	no	no	yes	yes	no	0.085	45	no
79	13 years	no	yes	yes	yes	yes	no	yes	yes	no	0.089	45	yes
80	11 years	heavy smoker	yes	yes	overweight	yes	no	yes	yes	yes	0.09	55	yes
81	7 years	no	yes	yes	no	yes	no	yes	yes	no	0.065	50	no
82	16 years	yes	yes	yes	yes	yes	no	yes	yes	no	0.069	48	yes
83	15 years	no	yes	yes	yes	yes	no	yes	yes	no	0.115	55	yes
84	11 years	no	yes	no	overweight	no	no	no	no	no	5.35	75	no
85	11 years	no	no	no	yes	no	no	no	no	no	5.6	75	no
86	11 years	stopped	yes	yes	yes	no	no	no	no	no	5.1	60	yes
87	1 year	no	yes	no	no	no	no	no	no	no	5.1	60	yes
88	1 year	yes	yes	yes	overweight	no	no	no	no	no	6.2	60	yes
89	14 years	stopped	no	no	no	no	no	no	yes	yes	7.9	55	yes
90	12 years	yes	yes	yes	overweight	no	no	yes	yes	no	5.8	72	no
91	8 years	heavy smoker	yes	yes	yes	no	no	no	yes	no	6.2	46	no
92	21 years	heavy smoker	yes	yes	overweight	no	no	yes	yes	no	7	52	no
93	7 years	yes	yes	yes	no	yes	no	yes	yes	yes	6.82	55	yes
94	30 years	stopped	yes	yes	overweight	yes	no	yes	yes	yes	9.4	45	yes
95	13 years	yes	yes	yes	no	yes	no	yes	yes	unknown	6.7	50	yes
96	21 years	no	yes	yes	overweight	yes	no	yes	yes	yes	8.89	48	no
97	11 years	no	yes	yes	overweight	yes	no	yes	yes	unknown	9.9	60	yes
98	19 years	yes	yes	yes	yes	yes	no	yes	yes	no	7.9	55	yes
99	7 years	no	no	yes	yes	yes	no	yes	yes	unknown	6.3	54	no
100	14 years	no	yes	yes	yes	yes	no	yes	yes	no	6.77	43	no
101	9 years	yes	yes	yes	yes	yes	no	yes	yes	yes	7.3	70	yes
102	7 years	no	yes	yes	no	yes	no	no	yes	no	6.9	70	yes
103	10 years	no	yes	yes	overweight	yes	no	yes	yes	yes	7.5	40	yes
104	8 years	no	yes	yes	no	no	no	yes	yes	unknown	7.7	40	no
105	14 years	no	yes	yes	yes	no	no	yes	yes	yes	6.8	45	no
106	3 years	yes	yes	yes	yes	no	no	yes	no	no	5.2	70	yes
107	15 years	stopped	yes	yes	yes	no	no	yes	yes	yes	7.5	40	yes
108	8 years	heavy smoker	yes	yes	no	no	no	yes	yes	yes	5.9	45	no
109	21 years	no	yes	yes	yes	no	no	yes	yes	yes	6.9	50	no
110	49 years	no	yes	yes	yes	no	no	yes	yes	yes	6.3	30	no
111	6 years	no	yes	yes	yes	no	no	no	no	no	5.6	60	yes
112	12 years	no	no	yes	overweight	yes	no	no	yes	no	6.5	70	yes
113	16 years	no	yes	yes	yes	yes	no	yes	yes	yes	7.3	55	yes
114	13 years	no	yes	yes	yes	no	no	yes	yes	yes	11	50	yes
115	6 years	yes	yes	yes	overweight	yes	no	no	yes	no	8.3	55	yes
116	13 years	no	no	yes	no	yes	no	no	yes	no	9.5	55	yes
117	24 years	yes	yes	yes	yes	yes	no	yes	yes	yes	5.62	60	no
118	12 years	yes	no	yes	yes	yes	no	yes	yes	unknown	14.2	60	yes
119	4 years	no	yes	yes	overweight	yes	no	yes	no	no	6.5	55	yes
120	17 years	no	yes	yes	yes	yes	no	yes	yes	yes	10	50	yes
121	16 years	yes	no	yes	yes	yes	no	no	yes	no	7.4	64	no
122	11 years	no	yes	yes	no	yes	no	no	yes	unknown	8.4	45	yes
123	9 years	yes	yes	yes	yes	yes	no	no	yes	no	6.8	55	yes
124	3 years	yes	yes	yes	yes	yes	no	no	yes	no	5.4	75	yes
125	15 years	no	yes	yes	yes	yes	no	yes	yes	yes	7.1	48	yes
126	9 years	no	yes	yes	yes	yes	no	no	yes	no	8	55	yes
127	16 years	no	yes	yes	yes	yes	no	yes	yes	yes	7.5	50	yes
128	6 years	no	no	yes	yes	yes	no	no	no	no	5.8	70	yes
129	28 years	yes	yes	yes	no	yes	no	yes	yes	no	5.6	45	yes
130	33 years	no	yes	yes	yes	yes	no	yes	yes	no	6.3	64	yes
131	14 years	yes	no	yes	yes	yes	no	no	yes	no	8.3	55	no
132	26 years	no	yes	yes	yes	yes	no	yes	yes	unknown	7.04	65	yes
133	10 years	yes	yes	yes	yes	yes	no	yes	yes	yes	5.8	50	yes
134	9 years	yes	yes	yes	yes	yes	no	no	yes	no	7	60	yes
135	2 years	no	no	yes	yes	yes	no	yes	no	no	5.4	64	no
136	13 years	yes	yes	yes	yes	yes	no	yes	yes	no	8.3	55	yes
137	14 years	no	yes	yes	yes	yes	no	yes	yes	yes	8.2	80	yes
138	4 years	yes	no	yes	yes	yes	no	no	no	no	6.4	64	yes
139	10 years	yes	yes	yes	yes	yes	no	no	yes	no	8.6	60	no
140	12 years	yes	yes	yes	yes	yes	no	yes	yes	no	8.2	50	no
141	25 years	stopped	yes	yes	no	yes	no	no	no	no	9.8	55	no
142	15 years	no	yes	yes	yes	yes	no	no	yes	no	7.8	64	no
143	16 years	yes	yes	yes	no	yes	no	yes	yes	no	7.3	60	yes
144	25 years	yes	yes	yes	yes	no	no	yes	yes	yes	6.8	47	yes
145	2 years	yes	yes	yes	yes	yes	no	no	yes	no	6.2	55	yes
146	>25 Years	yes	yes	yes	yes	yes	no	yes	yes	yes	8.8	38	yes
147	6 years	yes	yes	yes	yes	yes	no	no	yes	no	6.8	65	no
148	7 years	no	yes	yes	yes	yes	no	no	no	no	8.9	70	yes
149	6 years	no	yes	yes	yes	yes	no	no	yes	no	7.5	60	yes
150	8 years	no	no	yes	yes	yes	no	no	no	no	8.1	50	yes
151	10 years	stopped	yes	yes	yes	yes	no	yes	yes	no	6.2	76	yes
152	6 years	yes	yes	yes	no	yes	no	no	no	no	7	66	yes
153	26 years	stopped	yes	yes	yes	no	no	no	yes	no	8.9	60	no
154	12 years	yes	yes	yes	yes	yes	no	yes	yes	yes	7.3	64.5	yes
155	4 years	no	yes	no	yes	yes	no	no	no	no	6.3	55	yes
156	6 years	no	yes	yes	yes	yes	no	no	no	no	5.9	70	no
157	17 years	no	yes	yes	yes	yes	no	yes	yes	no	8.09	50	no
158	8 years	yes	yes	yes	no	yes	no	yes	yes	yes	6.1	65	no
159	13 years	no	yes	yes	yes	yes	no	yes	yes	no	6.7	60	yes
160	3 years	yes	no	yes	yes	yes	no	no	no	no	5.4	70	yes
161	6 years	yes	no	no	no	yes	no	yes	yes	no	6.1	60	no
162	7 years	stopped	yes	yes	overweight	yes	no	no	no	no	6.1	56	no
163	12 years	no	yes	yes	no	yes	no	yes	yes	unknown	7	60	yes
164	17 years	yes	yes	yes	no	yes	no	yes	yes	yes	7	69	yes
165	15 years	no	yes	yes	no	yes	no	yes	yes	no	9.5	63	yes
166	8 years	yes	no	yes	yes	yes	no	no	yes	no	6	67	yes
167	2 years	no	yes	no	yes	yes	no	yes	yes	unknown	6.2	62	yes
168	10 years	yes	no	yes	no	no	no	yes	yes	no	0.095	63	yes
169	2 years	yes	yes	yes	bypass	no	no	no	yes	unkown	8.7	35	yes
170	12 years	no	yes	yes	no	no	no	no	no	no	5.72	59	yes
171	20 years	rarely	yes	yes	yes	yes	no	yes	yes	yes	7.9	50	yes
172	10 years	heavy smoker	no	yes	no	no	no	no	yes	unknown	11.3	65	yes
173	8 years	yes	yes	yes	yes	no	no	no	yes	no	6.1	69	no
174	8 years	yes	yes	yes	overweight	no	no	yes	yes	no	6.1	65	yes
175	9 years	yes	yes	yes	yes	yes	no	no	yes	no	6.3	65	yes
176	28 years	heavy smoker	no	no	yes	yes	no	yes	yes	no	7.4	62	yes
177	11 years	no	yes	yes	yes	yes	no	no	yes	no	7.2	52	yes
178	12 years	no	yes	no	no	yes	no	yes	yes	no	6.1	47	yes
179	9 years	yes	yes	yes	overweight	no	no	yes	yes	yes	7.6	47	yes
